# Supplementary material for: A database and checklist of geometrid moths (Lepidoptera) from Colombia
Source: Biodivers Data J. 2021 Sep 3;9:e68693. doi: 10.3897/BDJ.9.e68693 (PMC8433126; doi:10.3897/BDJ.9.e68693)
Supplement: Supplementary material 1 — List of Geometridae species successfully barcoded and assigned to BINs [file bdj-09-e68693-s001.txt]

Process ID	Sampleid	BIN_assigned_BOLD	Subfamiliy	Genus_match	species_match	Collection date	State	Municipality	Locality
GEOCO001-20	LMR_Geo001	BOLD:AEE2178	Sterrhinae	Idaea	Idaea sp	2017-01-18	Santander	Encino	Vereda la Cabuya, sitio la Variante
GEOCO002-20	LMR_Geo002	BOLD:AEE9437	Larentiinae	Eupithecia	Eupithecia nr sorda	2017-01-18	Santander	Encino	Vereda la Cabuya, sitio la Variante	* sequences < 500 bp, ID provide by expert taxonomist and photos of type specimens.
GEOCO003-20	LMR_Geo003	BOLD:AEE1748	Sterrhinae	Tricentra	Tricentra nr navattea	2017-01-18	Santander	Encino	Vereda la Cabuya, sitio la Variante
GEOCO004-20	LMR_Geo004	BOLD:AAM4573	Larentiinae	Eois	Eois golosata group	2017-01-18	Santander	Encino	Vereda la Cabuya, sitio la Variante
GEOCO005-20	LMR_Geo005	BOLD:AEE1748	Sterrhinae	Tricentra	Tricentra nr navattea	2017-01-18	Santander	Encino	Vereda la Cabuya, sitio la Variante
GEOCO006-20	LMR_Geo006	BOLD:AEE2178	Sterrhinae	Idaea	Idaea sp	2017-01-18	Santander	Encino	Vereda la Cabuya, sitio la Variante
GEOCO007-20	LMR_Geo007	BOLD:AEE7400	Larentiinae	Eois	Eois azafranata group	2017-01-18	Santander	Encino	Vereda la Cabuya, sitio la Variante
GEOCO008-20	LMR_Geo008	BOLD:AAI3075	Ennominae	Nematocampa	Nematocampa nr anguilifera	2017-01-18	Santander	Encino	Vereda la Cabuya, sitio la Variante
GEOCO009-20	LMR_Geo009	BOLD:AEE2176	Sterrhinae	Idaea	Idaea sp	2017-01-18	Santander	Encino	Vereda la Cabuya, sitio la Variante
GEOCO010-20	LMR_Geo010	BOLD:AEE2176	Sterrhinae	Idaea	Idaea sp	2017-01-18	Santander	Encino	Vereda la Cabuya, sitio la Variante
GEOCO011-20	LMR_Geo011	BOLD:AEE2175	Sterrhinae	Idaea	Idaea sp	2017-01-18	Santander	Encino	Vereda la Cabuya, sitio la Variante
GEOCO012-20	LMR_Geo012	BOLD:AEE2175	Sterrhinae	Idaea	Idaea sp	2017-01-18	Santander	Encino	Vereda la Cabuya, sitio la Variante
GEOCO013-20	LMR_Geo013	BOLD:AEE2178	Sterrhinae	Idaea	Idaea sp	2017-01-18	Santander	Encino	Vereda la Cabuya, sitio la Variante
GEOCO014-20	LMR_Geo014	BOLD:AAW9693	Sterrhinae	Idaea	Idaea arhostiodes	2017-01-18	Santander	Encino	Vereda la Cabuya, sitio la Variante
GEOCO015-20	LMR_Geo015	BOLD:AEE8255	Larentiinae	Eupithecia	Eupithecia sp	2017-01-18	Santander	Encino	Vereda la Cabuya, sitio la Variante
GEOCO016-20	LMR_Geo016	BOLD:AAA0696	Larentiinae	Eupithecia	Eupithecia sp	2017-01-18	Santander	Encino	Vereda la Cabuya, sitio la Variante
GEOCO017-20	LMR_Geo017	BOLD:AEE2179	Sterrhinae	Tricentrogyna	Tricentrogyna nr collustrata	2017-01-18	Santander	Encino	Vereda la Cabuya, sitio la Variante
GEOCO018-20	LMR_Geo018	BOLD:AEE3024	Geometrinae	Lissochlora	Lissochlora sp	2017-01-18	Santander	Encino	Vereda la Cabuya, sitio la Variante
GEOCO210-20	LMR_Geo020	BOLD:AEE7095	Ennominae	Mesedra	Mesedra sp	2017-01-18	Santander	Encino	Vereda la Cabuya, sitio la Variante
GEOCO019-20	LMR_Geo021	BOLD:AEE4000	Ennominae	Bryoptera	Bryoptera nr. friaria	2017-01-18	Santander	Encino	Vereda la Cabuya, sitio la Variante
GEOCO020-20	LMR_Geo022	BOLD:AAR4948	Ennominae	Macaria	Macaria triplicaria nr triplicaria	2017-01-18	Santander	Encino	Vereda la Cabuya, sitio la Variante
GEOCO021-20	LMR_Geo023	BOLD:AAD2301	Ennominae	Bassania	"Bassania" crocallinaria	2017-01-18	Santander	Encino	Vereda la Cabuya, sitio la Variante
GEOCO022-20	LMR_Geo024	BOLD:AEE9550	Ennominae	Oxydia	Oxydia nr distichara	2017-01-18	Santander	Encino	Vereda la Cabuya, sitio la Variante
GEOCO023-20	LMR_Geo025	BOLD:AAC5864	Ennominae	Oxydia	Oxydia trychiata	2017-01-18	Santander	Encino	Vereda la Cabuya, sitio la Variante
GEOCO024-20	LMR_Geo026	BOLD:AAF2680	Ennominae	Iridopsis	Iridopsis huambaria	2017-01-18	Santander	Encino	Vereda la Cabuya, sitio la Variante
GEOCO025-20	LMR_Geo027	BOLD:AAN2084	Ennominae	Argyrotome	Argyrotome prospectata group	2017-01-18	Santander	Encino	Vereda la Cabuya, sitio la Variante
GEOCO026-20	LMR_Geo028	BOLD:AAN2084	Ennominae	Argyrotome	Argyrotome prospectata group	2017-01-18	Santander	Encino	Vereda la Cabuya, sitio la Variante
GEOCO027-20	LMR_Geo029	BOLD:AEE9875	Ennominae	Physocleora	Physocleora sp	2017-01-19	Boyac‡	Duitama	Vereda el Carmen, Paramo de la Rusia
GEOCO028-20	LMR_Geo030	BOLD:AEE9875	Ennominae	Physocleora	Physocleora sp	2017-01-19	Boyac‡	Duitama	Vereda el Carmen, Paramo de la Rusia
GEOCO029-20	LMR_Geo031	BOLD:AEE9876	Ennominae	Physocleora	Physocleora sp	2017-01-19	Boyac‡	Duitama	Vereda el Carmen, Paramo de la Rusia
GEOCO030-20	LMR_Geo032	BOLD:AEE9876	Ennominae	Physocleora	Physocleora sp	2017-01-19	Boyac‡	Duitama	Vereda el Carmen, Paramo de la Rusia
GEOCO031-20	LMR_Geo033	BOLD:AEE1510	Larentiinae	Genus	Genus sp	2017-01-19	Boyac‡	Duitama	Vereda el Carmen, Paramo de la Rusia
GEOCO032-20	LMR_Geo035	BOLD:ADU0597	Ennominae	Physocleora	Physocleora sp	2017-01-19	Boyac‡	Duitama	Vereda Aveda–os II, quebrada el Papayo
GEOCO033-20	LMR_Geo036	BOLD:ACJ8353	Ennominae	Macaria	Macaria nr bejucoaria	2017-01-19	Boyac‡	Duitama	Vereda Aveda–os II, quebrada el Papayo
GEOCO034-20	LMR_Geo037	BOLD:AAD3605	Ennominae	Pityeja	Pityeja histrionaria group	2017-01-19	Boyac‡	Duitama	Vereda Aveda–os II, quebrada el Papayo
GEOCO035-20	LMR_Geo038	BOLD:AEE1101	Larentiinae	Cirrolygris	Cirrolygris cecilia	2017-01-19	Boyac‡	Duitama	Vereda Aveda–os II, quebrada el Papayo
GEOCO036-20	LMR_Geo039	No BIN assigned*	Ennominae	Lomographa	Lomographa sp	2017-01-19	Boyac‡	Duitama	Vereda Aveda–os II, quebrada el Papayo
GEOCO037-20	LMR_Geo040	BOLD:AEE0464	Ennominae	Mychonia	Mychonia nr corticinaria	2017-01-19	Boyac‡	Duitama	Vereda Aveda–os II, quebrada el Papayo
GEOCO039-20	LMR_Geo042	BOLD:AEE3065	Ennominae	Physocleora	Physocleora sp	2017-01-19	Boyac‡	Duitama	Vereda Aveda–os II, quebrada el Papayo
GEOCO040-20	LMR_Geo044	BOLD:AAU0219	Ennominae	Periclina	Periclina apricaria	2017-01-19	Boyac‡	Duitama	Vereda Aveda–os II, quebrada el Papayo
GEOCO041-20	LMR_Geo045	BOLD:AEE8244	Ennominae	Iridopsis	Iridopsis sp	2017-01-19	Boyac‡	Duitama	Vereda Aveda–os II, quebrada el Papayo
GEOCO042-20	LMR_Geo046	BOLD:AEE6694	Ennominae	Perusia	Perusia nr verticata	2017-01-19	Boyac‡	Duitama	Vereda Aveda–os II, quebrada el Papayo
GEOCO043-20	LMR_Geo047	BOLD:AEE3906	Ennominae	Perusia	Perusia nr verticata	2017-01-19	Boyac‡	Duitama	Vereda Aveda–os II, quebrada el Papayo
GEOCO044-20	LMR_Geo048	BOLD:AEE2013	Ennominae	Microxydia	Microxydia sp	2017-01-19	Boyac‡	Duitama	Vereda Aveda–os II, quebrada el Papayo
GEOCO045-20	LMR_Geo049	No BIN assigned*	Ennominae	Perusia	Perusia nr zoma	2017-01-19	Boyac‡	Duitama	Vereda Aveda–os II, quebrada el Papayo
GEOCO046-20	LMR_Geo050	BOLD:AEE9120	Ennominae	Hemixera	Hemixera nr orthosiodes	2017-01-19	Boyac‡	Duitama	Vereda el Carmen, finca Villa Kathy
GEOCO047-20	LMR_Geo051	BOLD:AAU0219	Ennominae	Periclina	Periclina apricaria	2017-01-20	Boyac‡	Duitama	Vereda el Carmen, finca Villa Kathy
GEOCO048-20	LMR_Geo052	BOLD:AEE8304	Ennominae	IsochromodesÊ	Isochromodes sp	2017-01-20	Boyac‡	Duitama	Vereda el Carmen, finca Villa Kathy
GEOCO049-20	LMR_Geo053	BOLD:AEE8304	Ennominae	IsochromodesÊ	Isochromodes sp	2017-01-20	Boyac‡	Duitama	Vereda el Carmen, finca Villa Kathy
GEOCO050-20	LMR_Geo054	BOLD:AEE2908	Ennominae	Melinodes	Melinodes nr saeta	2017-01-20	Boyac‡	Duitama	Vereda el Carmen, finca Villa Kathy
GEOCO051-20	LMR_Geo055	BOLD:AEE7026	Ennominae	Physocleora	Physocleora sp	2017-01-20	Boyac‡	Duitama	Vereda el Carmen, finca Villa Kathy
GEOCO052-20	LMR_Geo056	BOLD:AAU0219	Ennominae	Periclina	Periclina apricaria	2017-01-20	Boyac‡	Duitama	Vereda el Carmen, finca Villa Kathy
GEOCO053-20	LMR_Geo057	BOLD:AEE5237	Ennominae	Iridopsis	Iridopsis sp	2017-01-20	Boyac‡	Duitama	Vereda el Carmen, finca Villa Kathy
GEOCO054-20	LMR_Geo058	BOLD:AAM5917	Larentiinae	Eois	Eois adimaria group	2017-01-20	Boyac‡	Duitama	Vereda el Carmen, finca Villa Kathy
GEOCO055-20	LMR_Geo060	BOLD:AEE2410	Larentiinae	Eois	Eois nr burla	2017-01-20	Boyac‡	Duitama	Vereda el Carmen, finca Villa Kathy
GEOCO056-20	LMR_Geo061	BOLD:AEE7826	Larentiinae	Eois	Eois adimaria group	2017-01-20	Boyac‡	Duitama	Vereda el Carmen, finca Villa Kathy
GEOCO057-20	LMR_Geo062	BOLD:AEE4428	Ennominae	Nematocampa	Nematocampa nr falsa	2017-01-20	Boyac‡	Duitama	Vereda el Carmen, finca Villa Kathy
GEOCO058-20	LMR_Geo063	BOLD:AEE5237	Ennominae	Iridopsis	Iridopsis sp	2017-01-20	Boyac‡	Duitama	Vereda el Carmen, finca Villa Kathy
GEOCO059-20	LMR_Geo064	BOLD:AEE4428	Ennominae	Nematocampa	Nematocampa nr falsa	2017-01-20	Boyac‡	Duitama	Vereda el Carmen, finca Villa Kathy
GEOCO060-20	LMR_Geo065	BOLD:AEE3917	Ennominae	Mesedra	Messedra nr confinis	2017-01-20	Boyac‡	Duitama	Vereda el Carmen, finca Villa Kathy
GEOCO061-20	LMR_Geo066	BOLD:AAF2393	Ennominae	Oxydia	Oxydia olivata	2017-01-20	Boyac‡	Duitama	Vereda el Carmen, finca Villa Kathy
GEOCO062-20	LMR_Geo067	BOLD:AEE3609	Ennominae	Iridopsis	Iridopsis sp	2017-01-20	Boyac‡	Duitama	Vereda el Carmen, finca Villa Kathy
GEOCO063-20	LMR_Geo068	BOLD:AEE0550	Ennominae	Eutomopepla	Eutomopepla nr rogenhoferi	2017-01-20	Boyac‡	Duitama	Vereda el Carmen, finca Villa Kathy
GEOCO064-20	LMR_Geo069	BOLD:AEE5493	Ennominae	Lomographa	Lomographa sp	2017-01-20	Boyac‡	Duitama	Vereda el Carmen, finca Villa Kathy
GEOCO065-20	LMR_Geo070	BOLD:ADT0023	Ennominae	Physocleora	Physocleora sp	2017-01-20	Boyac‡	Duitama	Vereda el Carmen, finca Villa Kathy
GEOCO066-20	LMR_Geo071	BOLD:AEE1197	Ennominae	Sericoptera	Sericoptera mahometaria group	2017-01-21	Santander	Aratoca	Vereda la Laja, San Ignacio, finca La Esmeralda
GEOCO067-20	LMR_Geo072	BOLD:AAW1086	Ennominae	Opisthoxia	Opisthoxia metargyria	2017-01-21	Santander	Aratoca	Vereda la Laja, San Ignacio, finca La Esmeralda
GEOCO068-20	LMR_Geo073	BOLD:AEE1197	Ennominae	Sericoptera	Sericoptera mahometaria group	2017-01-21	Santander	Aratoca	Vereda la Laja, San Ignacio, finca La Esmeralda
GEOCO069-20	LMR_Geo074	BOLD:AEE0627	Ennominae	Physocleora	Physocleora sp	2017-01-21	Santander	Aratoca	Vereda la Laja, San Ignacio, finca La Esmeralda
GEOCO070-20	LMR_Geo075	BOLD:AAE1766	Ennominae	Sabulodes	Sabulodes caberata oberthuri	2017-01-21	Santander	Aratoca	Vereda la Laja, San Ignacio, finca La Esmeralda
GEOCO071-20	LMR_Geo077	BOLD:AAA0866	Ennominae	Macaria	Macaria carpo	2017-01-21	Santander	Aratoca	Vereda la Laja, San Ignacio, finca La Esmeralda
GEOCO072-20	LMR_Geo078	BOLD:AEE0627	Ennominae	Physocleora	Physocleora sp	2017-01-21	Santander	Aratoca	Vereda la Laja, San Ignacio, finca La Esmeralda
GEOCO073-20	LMR_Geo079	BOLD:AEE2850	Ennominae	Macaria	Macaria sp	2017-01-21	Santander	Aratoca	Vereda la Laja, San Ignacio, finca La Esmeralda
GEOCO074-20	LMR_Geo080	BOLD:AAA0866	Ennominae	Macaria	Macaria carpo	2017-01-21	Santander	Aratoca	Vereda la Laja, San Ignacio, finca La Esmeralda
GEOCO075-20	LMR_Geo081	BOLD:AAB2441	Ennominae	Argyrotome	Argyrotome nr melae	2017-01-21	Santander	Aratoca	Vereda la Laja, San Ignacio, finca La Esmeralda
GEOCO076-20	LMR_Geo082	No BIN assigned*	Larentiinae	Eois	Eois nr paraviolascens	2017-01-18	Santander	Encino	Vereda la Cabuya, sitio la Variante
GEOCO077-20	LMR_Geo094	No BIN assigned*	Ennominae	Iridopsis	Iridopsis nr scolancala	2017-01-21	Santander	Aratoca	Vereda la Laja, San Ignacio, finca La Esmeralda
GEOCO078-20	LMR_Geo100	BOLD:AEE1708	Ennominae	Digrammia	Digrammia sp	2016-06-15	Sucre	Ovejas	Finca El Principio
GEOCO079-20	LMR_Geo101	BOLD:AAA6749	Ennominae	Acrotomia	Acrotomia viminaria	2016-07-07	Sucre	Sincelejo (San Antonio)	Finca La Pastora
GEOCO080-20	LMR_Geo102	BOLD:AEE7632	Sterrhinae	Idaea	Idaea sp	2016-07-05	Sucre	Tolœ Viejo	Finca La Gaviota
GEOCO081-20	LMR_Geo103	BOLD:AAA6749	Ennominae	Acrotomia	Acrotomia viminaria	2016-07-05	Sucre	Tolœ Viejo	Finca La Gaviota
GEOCO082-20	LMR_Geo104	BOLD:AAB6014	Ennominae	Erastria	Erastria decrepitaria	2016-06-09	Sucre	Colos—	Vereda Para’so
GEOCO083-20	LMR_Geo105	BOLD:AEE5389	Ennominae	Aplogompha	Aplogompha chotaria	2016-10-17	Sucre	Colos—	Estacion Primates
GEOCO084-20	LMR_Geo106	BOLD:AEE3815	Ennominae	Eusarca	Eusarca sp	2016-01-09	Sucre	Tolœ Viejo	Finca La Gaviota
GEOCO085-20	LMR_Geo107	BOLD:AEE8212	Ennominae	Glena	Glena sp	2016-10-20	Sucre	Colos—	Estacion Primates
GEOCO086-20	LMR_Geo108	BOLD:AEE2274	Ennominae	Anavitrinella	Anavitrinella sp	2016-10-20	Sucre	Morroa	Finca El Socorro
GEOCO087-20	LMR_Geo109	BOLD:AEE1508	Ennominae	Genus	Genus sp	2016-09-26	Sucre	Ovejas	Finca El Socorro
GEOCO088-20	LMR_Geo110	No BIN assigned*	Ennominae	Physocleora	Physocleora sp	2016-11-10	Sucre	Ovejas	Finca El Socorro
GEOCO090-20	LMR_Geo112	BOLD:AAO4885	Ennominae	Leuciris	Leuciris nr mysteriotis	2016-10-05	Sucre	Tolœ Viejo	Finca La Gaviota
GEOCO091-20	LMR_Geo113	BOLD:AAA1494	Ennominae	Macaria	Macaria abydata	2016-06-16	Sucre	Morroa	Finca El Socorro
GEOCO092-20	LMR_Geo114	No BIN assigned*	Ennominae	Macaria	Macaria sp	2016-12-07	Sucre	Tolœ Viejo	Finca La Gaviota
GEOCO093-20	LMR_Geo115	BOLD:AAM8794	Ennominae	Macaria	Macaria sp	2016-07-19	Sucre	San Onofre	Reserva San GuarŽ
GEOCO094-20	LMR_Geo116	BOLD:AAA1494	Ennominae	Macaria	Macaria abydata	2016-07-19	Sucre	San Onofre	Reserva San GuarŽ
GEOCO095-20	LMR_Geo117	BOLD:AAH5010	Ennominae	Macaria	Macaria sp	2016-07-19	Sucre	San Onofre	Reserva San GuarŽ
GEOCO097-20	LMR_Geo119	BOLD:AEE4560	Ennominae	Macaria	Macaria sp	2016-09-14	Sucre	Ovejas	Finca El Principio
GEOCO098-20	LMR_Geo127	BOLD:ACF4198	Ennominae	Eusarca	Eusarca nr cayennaria	2016-02-06	Sucre	Ovejas	Finca El Principio
GEOCO099-20	LMR_Geo128	BOLD:AAD4562	Ennominae	Genus	Genus sp	2016-02-07	Sucre	Colos—	Estacion Primates
GEOCO211-20	LMR_Geo129	BOLD:AEE4607	Sterrhinae	Semaeopus	Semaeopus nr purpurea	2016-09-18	Sucre	Morroa	Finca El Socorro
GEOCO212-20	LMR_Geo132	BOLD:AEE9877	Ennominae	Genus	Genus sp	2016-04-10	Sucre	Morroa	Finca El Oriente
GEOCO213-20	LMR_Geo133	BOLD:AEE9877	Ennominae	Genus	Genus sp	2016-04-10	Sucre	Morroa	Finca El Oriente
GEOCO101-20	LMR_Geo135	No BIN assigned*	Ennominae	Physocleora	Physocleora sp	2016-03-07	Sucre	Colos—	Vereda Para’so
GEOCO102-20	LMR_Geo138	BOLD:AEE1530	Ennominae	Paragonia	Paragonia cruraria group	2016-11-01	Sucre	Colos—	Vereda Para’so
GEOCO103-20	LMR_Geo140	BOLD:AEE1530	Ennominae	Thyrinteina	Thyrinteina arnobia group	2016-04-07	Sucre	Tolœ Viejo	Roca Madre
GEOCO104-20	LMR_Geo141	BOLD:AAA0688	Ennominae	Thyrinteina	Thyrinteina arnobia group	2016-04-07	Sucre	Tolœ Viejo	Roca Madre
GEOCO214-20	LMR_Geo143	BOLD:AAA7651	Ennominae	Parilexia	Parilexia nicetaria group	2016-10-13	Sucre	San Antonio de Palmito	Finca La Gloria
GEOCO107-20	LMR_Geo146	No BIN assigned*	Geometrinae	Chloropteryx	Chloropteryx nr nordicaria	2016-05-07	Sucre	San Antonio de Palmito	Finca La Gloria
GEOCO108-20	LMR_Geo147	No BIN assigned*	Geometrinae	Chloropteryx	Chloropteryx sp	2016-13-01	Sucre	Tolœ Viejo	Finca La Gaviota
GEOCO110-20	LMR_Geo150	BOLD:ACZ0516	Geometrinae	Chloropteryx	Chloropteryx nr nordicaria	2016-07-07	Sucre	Sincelejo (San Antonio)	Finca La Pastora
GEOCO111-20	LMR_Geo151	BOLD:AEE7742	Geometrinae	Synchlora	Synchlora frondaria group	2016-09-04	Sucre	Sincelejo (San Antonio)	Finca La Pastora
GEOCO112-20	LMR_Geo152	BOLD:AAF7692	Geometrinae	Neagathia	Neagathia corruptata group	2016-12-01	Sucre	Tolœ Viejo	Roca Madre
GEOCO113-20	LMR_Geo154	BOLD:AAA5690	Geometrinae	Synchlora	Synchlora frondaria group	2016-04-07	Sucre	Morroa	Finca El Socorro
GEOCO115-20	LMR_Geo156	BOLD:AAK8812	Geometrinae	Oospila	Oospila nr venezuelata	2016-07-06	Sucre	San Onofre	Reserva San GuarŽ
GEOCO116-20	LMR_Geo160	BOLD:AAA5690	Geometrinae	Synchlora	Synchlora frondaria group	2016-11-01	Sucre	Colos—	Vereda Para’so
GEOCO117-20	LMR_Geo161	BOLD:AAA0783	Geometrinae	Synchlora	Synchlora gerularia	2016-03-06	Sucre	Ovejas	Finca El Socorro
GEOCO118-20	LMR_Geo163	BOLD:AEF0021	Geometrinae	Tachyphyle	Tachyphyle sp	2016-10-01	Sucre	Colos—	Estacion Primates
GEOCO215-20	LMR_Geo164	BOLD:AEA7619	Ennominae	Hypochroma	Hypochroma nr. flavinigra	2016-03-11	Sucre	Ovejas	Finca El Principio
GEOCO119-20	LMR_Geo166	No BIN assigned*	Larentiinae	Eois	Eois sp	2016-09-01	Sucre	Chal‡n	Finca La Divisi—n
GEOCO120-20	LMR_Geo167	BOLD:AEE1125	Larentiinae	Eois	Eois sp	2016-12-01	Sucre	Tolœ Viejo	Roca Madre
GEOCO121-20	LMR_Geo168	BOLD:AAB8409	Larentiinae	Eois	Eois basaliata	2016-06-06	Sucre	Aguacate	Finca Catatumbo
GEOCO216-20	LMR_Geo169	BOLD:AEE1113	Larentiinae	Oligopleura	Oligopleura sp	2016-02-07	Sucre	Ovejas	Finca El Principio
GEOCO217-20	LMR_Geo173	BOLD:AEE2177	Sterrhinae	Idaea	Idaea nr arhostiodes	2016-10-20	Sucre	Tolœ Viejo	Roca Madre
GEOCO218-20	LMR_Geo174	BOLD:AEE8476	Sterrhinae	Idaea	Idaea fimbriata	2016-10-21	Sucre	San Onofre	Reserva San GuarŽ
GEOCO122-20	LMR_Geo175	BOLD:AEE9933	Sterrhinae	Idaea	Idaea sp	2016-11-01	Sucre	Colos—	Estacion Primates
GEOCO123-20	LMR_Geo177	BOLD:AEE5658	Sterrhinae	Idaea	Idaea sp	2016-11-01	Sucre	Colos—	Vereda Para’so
GEOCO124-20	LMR_Geo178	BOLD:AEE5657	Sterrhinae	Idaea	Idaea sp	2016-02-06	Sucre	Ovejas	Finca El Principio
GEOCO125-20	LMR_Geo179	BOLD:AEE2177	Sterrhinae	Idaea	Idaea nr arhostiodes	2016-07-06	Sucre	San Onofre	Reserva San GuarŽ
GEOCO126-20	LMR_Geo180	BOLD:AEE6279	Sterrhinae	Idaea	Idaea sp	2016-09-03	Sucre	Morroa	Finca El Socorro
GEOCO127-20	LMR_Geo181	BOLD:AEE2173	Sterrhinae	Idaea	Idaea sp	2016-07-06	Sucre	San Onofre	Reserva San GuarŽ
GEOCO128-20	LMR_Geo182	BOLD:AEE6969	Sterrhinae	Idaea	Idaea nr asceta	2016-04-07	Sucre	Morroa	Finca El Socorro
GEOCO129-20	LMR_Geo184	BOLD:AEE4433	Sterrhinae	Idaea	Idaea sp	2016-03-07	Sucre	Colos—	Vereda Para’so
GEOCO130-20	LMR_Geo185	BOLD:AEE7632	Sterrhinae	Idaea	Idaea sp	2016-07-07	Sucre	Sincelejo (San Antonio)	Finca La Pastora
GEOCO131-20	LMR_Geo186	BOLD:AEE2890	Sterrhinae	Scopula	Scopula umbilicata group	2016-05-07	Sucre	Tolœ Viejo	Finca La Gaviota
GEOCO132-20	LMR_Geo187	BOLD:AEE2890	Sterrhinae	Scopula	Scopula umbilicata group	2016-08-06	Sucre	Sincelejo	Universidad de Sucre (Puerta roja)
GEOCO133-20	LMR_Geo188	BOLD:AAE2911	Sterrhinae	Leptostales	Leptostales nr terminata	2016-07-06	Sucre	San Onofre	Reserva San GuarŽ
GEOCO219-20	LMR_Geo189	BOLD:AEE6089	Sterrhinae	Genus	Genus sp	2016-10-31	Sucre	Tolœ Viejo	Finca La Gaviota
GEOCO134-20	LMR_Geo191	BOLD:AAC2156	Sterrhinae	Ptychamalia	Ptychamalia cumana	2016-03-06	Sucre	Ovejas	Finca El Socorro
GEOCO135-20	LMR_Geo192	BOLD:AEE2890	Sterrhinae	Scopula	Scopula umbilicata group	2016-03-07	Sucre	Colos—	Vereda Para’so
GEOCO220-20	LMR_Geo193	BOLD:ADW9153	Sterrhinae	Semaeopus	Semaeopus nr varia	2016-02-07	Sucre	Colos—	Estacion Primates
GEOCO221-20	LMR_Geo194	BOLD:AEE4607	Sterrhinae	Semaeopus	Semaeopus nr purpurea	2016-05-07	Sucre	Colos—	Estacion Primates
GEOCO136-20	LMR_Geo195	BOLD:AEE9510	Sterrhinae	Semaeopus	Semaeopus nr argocosma	2016-02-07	Sucre	Colos—	Estacion Primates
GEOCO137-20	LMR_Geo196	BOLD:AEE5092	Sterrhinae	Semaeopus	Semaeopus sp	2016-02-07	Sucre	Colos—	Estacion Primates
GEOCO222-20	LMR_Geo197	BOLD:AEE6088	Sterrhinae	Genus	Genus sp	2016-13-01	Sucre	Aguacate	Finca Catatumbo
GEOCO138-20	LMR_Geo198	BOLD:AAI7627	Sterrhinae	Idaea	Idaea sp	2016-05-07	Sucre	Tolœ Viejo	Finca La Gaviota
GEOCO139-20	LMR_Geo199	BOLD:AAI7474	Sterrhinae	Scopula	Scopula sp	2016-10-03	Sucre	Tolœ Viejo	Finca La Gaviota
GEOCO140-20	LMR_Geo200	BOLD:AAI7474	Sterrhinae	Scopula	Scopula sp	2017-01-20	Sucre	Morroa	Finca El Oriente
GEOCO141-20	LMR_Geo201	BOLD:AAK4254	Sterrhinae	Idaea	Idaea nr macouma	2017-01-20	Boyac‡	Duitama	Vereda el Carmen, finca Villa Kathy
GEOCO142-20	LMR_Geo203	BOLD:AEE7827	Larentiinae	Eois	Eois olivacea group	2017-01-20	Boyac‡	Duitama	Vereda el Carmen, finca Villa Kathy
GEOCO143-20	LMR_Geo204	BOLD:AEE7827	Larentiinae	Eois	Eois olivacea group	2017-01-20	Boyac‡	Duitama	Vereda el Carmen, finca Villa Kathy
GEOCO144-20	LMR_Geo205	BOLD:ADV3890	Ennominae	Genus	Genus sp	2017-01-20	Boyac‡	Duitama	Vereda el Carmen, finca Villa Kathy
GEOCO145-20	LMR_Geo206	BOLD:ABA7110	Larentiinae	Eois	Eois nr ambarilla	2017-01-20	Boyac‡	Duitama	Vereda el Carmen, finca Villa Kathy
GEOCO146-20	LMR_Geo207	BOLD:AEE8253	Larentiinae	Eupithecia	Eupithecia sp	2017-01-20	Boyac‡	Duitama	Vereda el Carmen, finca Villa Kathy
GEOCO147-20	LMR_Geo208	BOLD:ABZ5191	Larentiinae	Eupithecia	Eupithecia descimoni descimoni	2017-01-20	Boyac‡	Duitama	Vereda el Carmen, finca Villa Kathy
GEOCO148-20	LMR_Geo209	BOLD:AEF0255	Ennominae	Oxydia	Oxydia trychiata group	2017-01-20	Boyac‡	Duitama	Vereda el Carmen, finca Villa Kathy
GEOCO149-20	LMR_Geo210	BOLD:AEE8225	Geometrinae	Synchlora	Synchlora leucoceraria	2017-01-20	Boyac‡	Duitama	Vereda el Carmen, finca Villa Kathy
GEOCO150-20	LMR_Geo211	BOLD:AEE5590	Larentiinae	Genus	Genus sp	2017-01-20	Boyac‡	Duitama	Vereda el Carmen, finca Villa Kathy
GEOCO151-20	LMR_Geo212	BOLD:AEE3159	Ennominae	Brachyctenistis	Brachyctenistis incongruata	2017-01-20	Boyac‡	Duitama	Vereda el Carmen, finca Villa Kathy
GEOCO152-20	LMR_Geo213	BOLD:AEE8305	Ennominae	Isochromodes	Isochromodes sp	2017-01-20	Boyac‡	Duitama	Vereda el Carmen, finca Villa Kathy
GEOCO153-20	LMR_Geo214	BOLD:AEE6294	Ennominae	Cirsodes	Cirsodes sp	2017-01-20	Boyac‡	Duitama	Vereda el Carmen, finca Villa Kathy
GEOCO154-20	LMR_Geo215	BOLD:ABW8857	Larentiinae	Eupithecia	Eupithecia nr rubellicincta	2017-01-20	Boyac‡	Duitama	Vereda el Carmen, finca Villa Kathy
GEOCO155-20	LMR_Geo216	BOLD:AEE3986	Geometrinae	Lissochlora	Lissochlora nigripes	2017-01-20	Boyac‡	Duitama	Vereda el Carmen, finca Villa Kathy
GEOCO156-20	LMR_Geo217	BOLD:AEE7827	Larentiinae	Eois	Eois olivacea group	2017-01-20	Boyac‡	Duitama	Vereda el Carmen, finca Villa Kathy
GEOCO157-20	LMR_Geo218	BOLD:AEE1124	Larentiinae	Eois	Eois azafranata group	2017-01-18	Boyac‡	Duitama	Vereda el Carmen, finca Villa Kathy
GEOCO158-20	LMR_Geo219	BOLD:AAI5023	Larentiinae	Eupithecia	Eupithecia sp	2017-01-18	Santander	Encino	Vereda la Cabuya, sitio la Variante
GEOCO159-20	LMR_Geo220	BOLD:AEE3298	Geometrinae	Nemoria	Nemoria sp	2017-01-18	Santander	Encino	Vereda la Cabuya, sitio la Variante
GEOCO160-20	LMR_Geo221	BOLD:AEE6635	Geometrinae	Lissochlora	Lissochlora nr pectinifera	2017-01-18	Santander	Encino	Vereda la Cabuya, sitio la Variante
GEOCO161-20	LMR_Geo222	BOLD:AAC2727	Ennominae	IsochromodesÊ	Isochromodes sabularia	2017-01-18	Santander	Encino	Vereda la Cabuya, sitio la Variante
GEOCO162-20	LMR_Geo223	BOLD:AEB9830	Geometrinae	Nemoria	Nemoria sp	2017-01-18	Santander	Encino	Vereda la Cabuya, sitio la Variante
GEOCO163-20	LMR_Geo225	BOLD:AEE8755	Ennominae	IsochromodesÊ	Isochromodes nr epioneata	2017-01-18	Santander	Encino	Vereda la Cabuya, sitio la Variante
GEOCO164-20	LMR_Geo226	BOLD:AAA7224	Ennominae	Iridopsis	Iridopsis validaria	2017-01-18	Santander	Encino	Vereda la Cabuya, sitio la Variante
GEOCO165-20	LMR_Geo227	BOLD:AEE1230	Ennominae	Isochromodes	Isochromodes sheila	2017-01-18	Santander	Encino	Vereda la Cabuya, sitio la Variante
GEOCO166-20	LMR_Geo228	BOLD:AEE7495	Larentiinae	Eupithecia	Eupithecia madura group	2017-01-18	Santander	Encino	Vereda la Cabuya, sitio la Variante
GEOCO167-20	LMR_Geo229	BOLD:AAL0698	Larentiinae	Eois	Eois deleta	2017-01-18	Santander	Encino	Vereda la Cabuya, sitio la Variante
GEOCO168-20	LMR_Geo231	BOLD:AEE1593	Ennominae	Microxydia	Microxydia nr colorata	2017-01-18	Santander	Encino	Vereda la Cabuya, sitio la Variante
GEOCO169-20	LMR_Geo232	BOLD:ACJ9646	Larentiinae	Eupithecia	Eupithecia galepsa	2017-01-21	Santander	Encino	Vereda la Cabuya, sitio la Variante
GEOCO170-20	LMR_Geo233	BOLD:AEE0626	Ennominae	Physocleora	Physocleora sp	2017-01-21	Santander	Aratoca	Vereda la Laja, San Ignacio, finca La Esmeralda
GEOCO171-20	LMR_Geo234	BOLD:AEE8422	Ennominae	Melanolophia	Melanolophia sp	2017-01-21	Santander	Aratoca	Vereda la Laja, San Ignacio, finca La Esmeralda
GEOCO172-20	LMR_Geo235	BOLD:AEB9272	Sterrhinae	Leptostales	Leptostales nr terminata	2017-01-21	Santander	Aratoca	Vereda la Laja, San Ignacio, finca La Esmeralda
GEOCO173-20	LMR_Geo237	No BIN assigned*	Sterrhinae	Scopula	Scopula sp	2017-01-21	Santander	Aratoca	Vereda la Laja, San Ignacio, finca La Esmeralda
GEOCO174-20	LMR_Geo239	BOLD:AAA9026	Sterrhinae	Scopula	Scopula subquadrata	2017-01-21	Santander	Aratoca	Vereda la Laja, San Ignacio, finca La Esmeralda
GEOCO175-20	LMR_Geo240	BOLD:AAB9656	Sterrhinae	Pleuroprucha	Pleuroprucha rudimentaria	2017-01-21	Santander	Aratoca	Vereda la Laja, San Ignacio, finca La Esmeralda
GEOCO176-20	LMR_Geo242	BOLD:AEE6278	Sterrhinae	Idaea	Idaea sp	2017-01-21	Santander	Aratoca	Vereda la Laja, San Ignacio, finca La Esmeralda
GEOCO177-20	LMR_Geo243	BOLD:AEE5658	Sterrhinae	Idaea	Idaea sp	2017-01-19	Boyac‡	Duitama	Vereda Aveda–os II, quebrada el Papayo
GEOCO178-20	LMR_Geo245	BOLD:AEE0666	Larentiinae	Hydriomena	Hydriomena sp	2017-01-19	Boyac‡	Duitama	Vereda Aveda–os II, quebrada el Papayo
GEOCO179-20	LMR_Geo246	BOLD:ABY9748	Ennominae	Pero	Pero scitaria	2017-01-19	Boyac‡	Duitama	Vereda Aveda–os II, quebrada el Papayo
GEOCO180-20	LMR_Geo247	BOLD:ADV3958	Ennominae	Cnephora	Cnephora nr cocapata cana	2017-01-19	Boyac‡	Duitama	Vereda Aveda–os II, quebrada el Papayo
GEOCO181-20	LMR_Geo248	BOLD:AEE4997	Ennominae	Lomographa	Lomographa sp	2017-01-19	Boyac‡	Duitama	Vereda Aveda–os II, quebrada el Papayo
GEOCO182-20	LMR_Geo249	BOLD:AAM5958	Geometrinae	Chloropteryx	Chloropteryx spumosaria	2017-01-19	Boyac‡	Duitama	Vereda Aveda–os II, quebrada el Papayo
GEOCO183-20	LMR_Geo251	BOLD:AEE8035	Larentiinae	Eupithecia	Eupithecia sp	2017-01-19	Boyac‡	Duitama	Vereda Aveda–os II, quebrada el Papayo
GEOCO184-20	LMR_Geo252	BOLD:AEE5660	Sterrhinae	Idaea	Idaea sp	2017-01-19	Boyac‡	Duitama	Vereda Aveda–os II, quebrada el Papayo
GEOCO185-20	LMR_Geo254	BOLD:ADV0858	Larentiinae	Eupithecia	Eupithecia sp	2017-01-19	Boyac‡	Duitama	Vereda Aveda–os II, quebrada el Papayo
GEOCO186-20	LMR_Geo255	BOLD:AEE7827	Larentiinae	Eois	Eois olivacea group	2017-01-19	Boyac‡	Duitama	Vereda Aveda–os II, quebrada el Papayo
GEOCO187-20	LMR_Geo257	BOLD:AEE2174	Sterrhinae	Idaea	Idaea sp	2017-01-19	Boyac‡	Duitama	Vereda Aveda–os II, quebrada el Papayo
GEOCO188-20	LMR_Geo258	BOLD:AEE3299	Geometrinae	Nemoria	Nemoria vermiculata	2017-01-19	Boyac‡	Duitama	Vereda Aveda–os II, quebrada el Papayo
GEOCO189-20	LMR_Geo259	BOLD:AAI5029	Larentiinae	Eupithecia	Eupithecia nr penicilla	2017-01-19	Boyac‡	Duitama	Vereda Aveda–os II, quebrada el Papayo
GEOCO190-20	LMR_Geo260	BOLD:AAI5027	Larentiinae	Eupithecia	Eupithecia sp	2017-01-19	Boyac‡	Duitama	Vereda Aveda–os II, quebrada el Papayo
GEOCO191-20	LMR_Geo261	BOLD:AEE6280	Sterrhinae	Idaea	Idaea sp	2017-01-19	Boyac‡	Duitama	Vereda Aveda–os II, quebrada el Papayo
GEOCO192-20	LMR_Geo262	BOLD:AEE8794	Ennominae	Physocleora	Physocleora sp	2017-01-19	Boyac‡	Duitama	Vereda Aveda–os II, quebrada el Papayo
GEOCO193-20	LMR_Geo263	BOLD:AEE3262	Larentiinae	Eupithecia	Eupithecia sp	2017-01-19	Boyac‡	Duitama	Vereda Aveda–os II, quebrada el Papayo
GEOCO194-20	LMR_Geo264	BOLD:AAI5026	Larentiinae	Eupithecia	Eupithecia yangana	2017-01-19	Boyac‡	Duitama	Vereda Aveda–os II, quebrada el Papayo
GEOCO195-20	LMR_Geo269	BOLD:AAB6314	Sterrhinae	Idaea	Idaea nr fervens	2015-06-15	C—rdoba	Tierralta	Vereda Tuis-Tuis, finca el Tuti fruti
GEOCO196-20	LMR_Geo270	BOLD:AAA6719	Ennominae	Epimecis	Epimecis nr plumbilinea	2015-06-15	C—rdoba	Tierralta	Vereda Tuis-Tuis, finca el Tuti fruti
GEOCO197-20	LMR_Geo273	No BIN assigned*	Geometrinae	Nemoria	Nemoria sp	2015-06-15	C—rdoba	Tierralta	Vereda Tuis-Tuis, finca el Tuti fruti
GEOCO223-20	LMR_Geo278	No BIN assigned*	Sterrhinae	Genus	Genus sp	2015-06-15	C—rdoba	Tierralta	Vereda Tuis-Tuis, finca el Tuti fruti
GEOCO199-20	LMR_Geo288	BOLD:AEE2297	Ennominae	Sicya	Sicya nr dognini	2017-09-10	Caldas	Manizales	Vereda el Aguila, quebrada la Caracola
GEOCO200-20	LMR_Geo289	BOLD:AEE4831	Ennominae	Physocleora	Physocleora sp	2017-10-16	Caldas	Manizales	Vereda el Aguila, quebrada la Caracola
GEOCO201-20	LMR_Geo290	BOLD:AAD1741	Ennominae	Pero	Pero buckleyi	2017-09-10	Caldas	Manizales	Vereda el Aguila, quebrada la Caracola
GEOCO202-20	LMR_Geo291	BOLD:AEB9599	Ennominae	Cimicodes	Cimicodes sp	2017-10-16	Caldas	Manizales	Vereda el Aguila, quebrada la Caracola
GEOCO203-20	LMR_Geo292	BOLD:AEE7431	Larentiinae	Genus	Genus sp	2016-08-12	Antioquia	Medellin	Urrao, Ca–—n de rio calles, en borde de bosque subandino, de camino de herradura
GEOCO204-20	LMR_Geo293	BOLD:AAC8450	Ennominae	Oxydia	Oxydia augusta group	2017-10-09	Caldas	Manizales	Vereda el Aguila, quebrada la Caracola
GEOCO205-20	LMR_Geo294	BOLD:AEE9673	Ennominae	Neoselenia	Neoselenia sp	2017-09-10	Caldas	Manizales	Vereda el Aguila, quebrada la Caracola
GEOCO206-20	LMR_Geo296	BOLD:AEE1511	Ennominae	Oxydia	Oxydia scriptipennaria group	2017-10-16	Caldas	Manizales	Manizales,vereda el Aguila, quebrada la Caracola
GEOCO207-20	LMR_Geo297	BOLD:AEE2278	Larentiinae	Eudule	Eudule sp	2017-10-16	Caldas	Manizales	Manizales,vereda el Aguila, quebrada la Caracola
GEOCO208-20	LMR_Geo298	BOLD:AEB7135	Ennominae	Nephodia	Nephodia sp	2017-09-10	Caldas	Manizales	Manizales,vereda el Aguila, quebrada la Caracola
GEOCO209-20	LMR_Geo301	BOLD:AAE0170	Ennominae	Phyllodonta	Phyllodonta succedens group	2017-09-10	Caldas	Manizales	Manizales,vereda el Aguila, quebrada la Caracola
LEFIJ9918-19	LMR_Geo302	BOLD:ACT1305	Ennominae	Siosta	Siosta bifasciata group	2017-10-17	Caldas	Manizales	Manizales,vereda el Aguila, quebrada la Caracola
LEFIJ9919-19	LMR_Geo303	BOLD:ACF7176	Ennominae	Melinodes	Melinodes detersaria	2017-09-10	Caldas	Manizales	Manizales,vereda el Aguila, quebrada la Caracola
LEFIJ9920-19	LMR_Geo304	BOLD:AAH0697	Ennominae	Gonora	Gonora hyelosioides	2017-09-10	Caldas	Manizales	Manizales,vereda el Aguila, quebrada la Caracola
LEFIJ9922-19	LMR_Geo306	BOLD:AEC1261	Ennominae	Opisthoxia	Opisthoxia nr corinnoides	2017-09-10	Santander	Bucaramanga	Lebrija, Quebrada la Triguere–a, v’a Barranca/Bucaramanga
LEFIJ9924-19	LMR_Geo308	BOLD:AEC0218	Ennominae	Eutomopepla	Eutomopepla nr rogenhoferi	2017-09-10	Guajira	Urumita	Cerro Pintao, Serran’a de Perij‡
LEFIJ9925-19	LMR_Geo309	BOLD:AEB7537	Ennominae	Nephodia	Nephodia sp	2019-10-01	Guajira	Urumita	Cerro Pintao, Serran’a de Perij‡
LEFIJ9926-19	LMR_Geo310	BOLD:AEB7537	Ennominae	Nephodia	Nephodia nr pellucenta	2019-10-01	Guajira	Urumita	Cerro Pintao, Serran’a de Perij‡
LEFIJ9927-19	LMR_Geo311	BOLD:AEB9461	Larentiinae	Eupithecia	Eupithecia sp	2019-10-01	Guajira	Urumita	Cerro Pintao, Serran’a de Perij‡
LEFIJ9928-19	LMR_Geo312	BOLD:AEB8456	Ennominae	Iridopsis	Iridopsis nr subnigrata	2019-10-01	Guajira	Urumita	Cerro Pintao, Serran’a de Perij‡
LEFIJ9929-19	LMR_Geo313	BOLD:AEB8456	Larentiinae	Eupithecia	Eupithecia sp	2019-10-01	Guajira	Urumita	Cerro Pintao, Serran’a de Perij‡
LEFIJ9930-19	LMR_Geo314	BOLD:AEB8456	Ennominae	Nephodia	Nephodia sp	2019-10-01	Guajira	Urumita	Cerro Pintao, Serran’a de Perij‡
LEFIJ9931-19	LMR_Geo315	BOLD:AEB9461	Larentiinae	Eupithecia	Eupithecia sp	2019-10-01	Guajira	Urumita	Cerro Pintao, Serran’a de Perij‡
LEFIJ9932-19	LMR_Geo316	BOLD:AEC0922	Geometrinae	Lissochlora	Lissochlora nr pasama	2019-10-01	Guajira	Urumita	Cerro Pintao, Serran’a de Perij‡
LEFIJ9933-19	LMR_Geo317	BOLD:AEC0922	Ennominae	Nephodia	Nephodia sp	2019-10-01	Guajira	Urumita	Cerro Pintao, Serran’a de Perij‡
LEFIJ9934-19	LMR_Geo318	BOLD:AEC0922	Ennominae	Rucana	Rucana sp	2019-10-01	Guajira	Urumita	Cerro Pintao, Serran’a de Perij‡
LEFIJ9935-19	LMR_Geo319	BOLD:AEC0922	Larentiinae	Eupithecia	Eupithecia sp	2019-10-01	Guajira	Urumita	Cerro Pintao, Serran’a de Perij‡
LEFIJ9936-19	LMR_Geo320	BOLD:AEC0922	Larentiinae	Eupithecia	Eupithecia sp	2019-10-01	Guajira	Urumita	Cerro Pintao, Serran’a de Perij‡
LEFIJ9937-19	LMR_Geo321	BOLD:AEC0922	Larentiinae	Orthonama	Orthonama majorata	2019-10-01	Guajira	Urumita	Cerro Pintao, Serran’a de Perij‡
LEFIJ9938-19	LMR_Geo322	BOLD:AEC0922	Geometrinae	Nemoria	Nemoria sp	2019-07-23	C—rdoba	Tierralta	Vereda Tuis-Tuis, finca el Tuti fruti
LEFIJ9939-19	LMR_Geo323	BOLD:AEC0922	Sterrhinae	Idaea	Idaea nr fervens	2019-07-23	C—rdoba	Tierralta	Vereda Tuis-Tuis, finca el Tuti fruti
LEFIJ9940-19	LMR_Geo324	BOLD:AEC0922	Ennominae	Macaria	Macaria sp	2019-07-23	C—rdoba	Tierralta	Vereda Tuis-Tuis, finca el Tuti fruti
LEFIJ9941-19	LMR_Geo325	BOLD:AEC0922	Larentiinae	Eois	Eois undulosata	2019-07-23	C—rdoba	Tierralta	Vereda Tuis-Tuis, finca el Tuti fruti
LEFIJ9942-19	LMR_Geo326	BOLD:AEC0922	Ennominae	Patalene	Patalene asychisaria	2019-07-23	C—rdoba	Tierralta	Vereda Tuis-Tuis, finca el Tuti fruti
LEFIJ9943-19	LMR_Geo327	BOLD:AEC0922	Ennominae	Parilexia	Parilexia nicetaria group	2019-07-23	C—rdoba	Tierralta	Vereda Tuis-Tuis, finca el Tuti fruti
LEFIJ9944-19	LMR_Geo328	BOLD:AEC0922	Sterrhinae	Cyclophora	Cyclophora sp	2019-07-23	C—rdoba	Tierralta	Vereda Tuis-Tuis, finca el Tuti fruti
LEFIJ9945-19	LMR_Geo329	BOLD:AEC0922	Sterrhinae	Cyclophora	Cyclophora nodigera group	2019-07-23	C—rdoba	Tierralta	Vereda Tuis-Tuis, finca el Tuti fruti
LEFIJ9946-19	LMR_Geo330	BOLD:AEC0922	Ennominae	Macaria	Macaria sp	2019-07-23	C—rdoba	Tierralta	Vereda Tuis-Tuis, finca el Tuti fruti
LEFIJ9947-19	LMR_Geo331	BOLD:AEC0922	Ennominae	Parilexia	Parilexia nr cermala	2019-07-23	C—rdoba	Tierralta	Vereda Tuis-Tuis, finca el Tuti fruti
LEFIJ9948-19	LMR_Geo332	BOLD:AEC0922	Geometrinae	Phrudocentra	Phrudocentra pupillata	2019-07-23	C—rdoba	Tierralta	Vereda Tuis-Tuis, finca el Tuti fruti
LEFIJ9949-19	LMR_Geo333	BOLD:AEC0922	Geometrinae	Chloropteryx	Chloropteryx punctilinea	2019-07-23	C—rdoba	Tierralta	Vereda Tuis-Tuis, finca el Tuti fruti
LEFIJ9950-19	LMR_Geo334	BOLD:AEC0922	Geometrinae	Chloropteryx	Chloropteryx nr opalaria	2019-07-23	C—rdoba	Tierralta	Vereda Tuis-Tuis, finca el Tuti fruti
LEFIJ9951-19	LMR_Geo335	BOLD:AEC0922	Sterrhinae	Idaea	Idaea sp	2019-07-23	C—rdoba	Tierralta	Vereda Tuis-Tuis, finca el Tuti fruti
LEFIJ9952-19	LMR_Geo336	BOLD:AEC0922	Sterrhinae	Scopula	Scopula subquadrata	2019-07-23	C—rdoba	Tierralta	Vereda Tuis-Tuis, finca el Tuti fruti
LEFIJ9954-19	LMR_Geo338	BOLD:AEC0922	Ennominae	Prochoerodes	Prochoerodes marciana	2019-07-23	C—rdoba	Tierralta	Vereda Tuis-Tuis, finca el Tuti fruti
LEFIJ9955-19	LMR_Geo339	BOLD:AEC0922	Ennominae	Prochoerodes	Prochoerodes striata group	2019-07-23	C—rdoba	Tierralta	Vereda Tuis-Tuis, finca el Tuti fruti
LEFIJ9957-19	LMR_Geo341	BOLD:ACR5955	Sterrhinae	Scopula	Scopula sp	2019-07-23	C—rdoba	Tierralta	Vereda Tuis-Tuis, finca el Tuti fruti
LEFIJ9958-19	LMR_Geo342	BOLD:AEB9272	Sterrhinae	Leptostales	Leptostales nr terminata	2019-07-23	C—rdoba	Tierralta	Vereda Tuis-Tuis, finca el Tuti fruti
LEFIJ9959-19	LMR_Geo343	BOLD:AAA0607	Ennominae	Aplogompha	Aplogompha nr chotaria	2019-07-23	C—rdoba	Tierralta	Vereda Tuis-Tuis, finca el Tuti fruti
LEFIJ9961-19	LMR_Geo345	BOLD:AAA9026	Sterrhinae	Scopula	Scopula subquadrata	2019-07-23	C—rdoba	Tierralta	Vereda Tuis-Tuis, finca el Tuti fruti
LEFIJ9962-19	LMR_Geo346	BOLD:AAJ2315	Sterrhinae	Lobocleta	Lobocleta sp	2019-07-23	C—rdoba	Tierralta	Vereda Tuis-Tuis, finca el Tuti fruti
LEFIJ9963-19	LMR_Geo347	BOLD:AEB7925	Ennominae	Idaea	Idaea sp	2019-07-23	C—rdoba	Tierralta	Vereda Tuis-Tuis, finca el Tuti fruti
LEFIJ9964-19	LMR_Geo348	BOLD:ACE9929	Ennominae	Paragonia	Paragonia cruraria group	2019-07-23	C—rdoba	Tierralta	Vereda Tuis-Tuis, finca el Tuti fruti
LEFIJ9966-19	LMR_Geo350	BOLD:AAL6144	Ennominae	Cimicodes	Cimicodes albicosta	2019-07-23	C—rdoba	Tierralta	Vereda Tuis-Tuis, finca el Tuti fruti
LEFIJ9967-19	LMR_Geo351	BOLD:AAW0122	Geometrinae	Nemoria	Nemoria punctilinea	2019-07-23	C—rdoba	Tierralta	Vereda Tuis-Tuis, finca el Tuti fruti
LEFIJ9968-19	LMR_Geo352	BOLD:AEC0946	Sterrhinae	Lobocleta	Lobocleta subcincta'	2019-07-23	C—rdoba	Tierralta	Vereda Tuis-Tuis, finca el Tuti fruti
LEFIJ9970-19	LMR_Geo354	BOLD:AAA0866	Ennominae	Macaria	Macaria carpo	2019-07-23	C—rdoba	Tierralta	Vereda Tuis-Tuis, finca el Tuti fruti
LEFIJ9971-19	LMR_Geo355	BOLD:AAE2416	Geometrinae	Synchlora	Synchlora pulchrifimbria	2019-07-23	C—rdoba	Tierralta	Vereda Tuis-Tuis, finca el Tuti fruti
LEFIJ9972-19	LMR_Geo356	BOLD:AAA0866	Ennominae	Macaria	Macaria carpo	2019-07-23	C—rdoba	Tierralta	Vereda Tuis-Tuis, finca el Tuti fruti
LEFIJ9974-19	LMR_Geo358	BOLD:AEC0345	Ennominae	Leucula	Leucula festiva	2019-07-23	C—rdoba	Tierralta	Vereda Tuis-Tuis, finca el Tuti fruti
LEFIJ9975-19	LMR_Geo359	BOLD:ACR5955	Sterrhinae	Scopula	Scopula sp	2019-07-23	C—rdoba	Tierralta	Vereda Tuis-Tuis, finca el Tuti fruti
LEFIJ9977-19	LMR_Geo361	BOLD:AEC1262	Sterrhinae	Cyclophora	Cyclophora sp	2019-07-23	C—rdoba	Tierralta	Vereda Tuis-Tuis, finca el Tuti fruti
LEFIJ9978-19	LMR_Geo362	BOLD:AAE3952	Ennominae	Nephodia	Nephodia sp	2017-09-10	Caldas	Manizales	Manizales,vereda el Aguila, quebrada la Caracola
LEFIJ9979-19	LMR_Geo363	BOLD:AEB7135	Ennominae	Nephodia	Nephodia sp	2017-10-09	Caldas	Manizales	Manizales,vereda el Aguila, quebrada la Caracola
LEFIJ9981-19	LMR_Geo365	BOLD:AAE3952	Ennominae	Nephodia	Nephodia sp	2017-12-09	Caldas	Manizales	Manizales,vereda el Aguila, quebrada la Caracola
LEFIJ9982-19	LMR_Geo366	BOLD:ACH1247	Ennominae	Glena	Glena nr bisulca	2017-10-13	Caldas	Manizales	Manizales,vereda el Aguila, quebrada la Caracola
LEFIJ9983-19	LMR_Geo367	BOLD:AEB9599	Ennominae	Cimicodes	Cimicodes sp	2017-10-14	Caldas	Manizales	Manizales,vereda el Aguila, quebrada la Caracola
LEFIJ9985-19	LMR_Geo369	BOLD:AAC9368	Ennominae	Perissopteryx	Perissopteryx sp	2017-10-16	Caldas	Manizales	Manizales,vereda el Aguila, quebrada la Caracola
LEFIJ9986-19	LMR_Geo370	BOLD:AEB7289	Ennominae	Sicya	Sicya nr pomona	2017-10-17	Caldas	Manizales	Manizales,vereda el Aguila, quebrada la Caracola
LEFIJ9988-19	LMR_Geo372	BOLD:AEB7977	Ennominae	Oxydia	Oxydia nr berbertina	2017-10-19	Caldas	Manizales	Manizales,vereda el Aguila, quebrada la Caracola
LEFIJ9989-19	LMR_Geo373	BOLD:ABY8527	Ennominae	Oxydia	Oxydia nimbata	2017-10-20	Caldas	Manizales	Manizales,vereda el Aguila, quebrada la Caracola
LEFIJ9990-19	LMR_Geo374	BOLD:AAE3952	Ennominae	Nephodia	Nephodia sp	2017-10-21	Caldas	Manizales	Manizales,vereda el Aguila, quebrada la Caracola
LEFIJ9991-19	LMR_Geo375	BOLD:AEB9190	Ennominae	Herbita	Herbita sp	2017-10-22	Caldas	Manizales	Manizales,vereda el Aguila, quebrada la Caracola
LEFIJ9992-19	LMR_Geo376	BOLD:AEB9599	Ennominae	Cimicodes	Cimicodes sp	2017-10-23	Caldas	Manizales	Manizales,vereda el Aguila, quebrada la Caracola
LEFIJ9993-19	LMR_Geo377	BOLD:AAB0440	Ennominae	Acrosemia	Acrosemia vulpecularia	2017-10-24	Caldas	Manizales	Manizales,vereda el Aguila, quebrada la Caracola
LEFIJ9994-19	LMR_Geo378	BOLD:ABY8527	Ennominae	Oxydia	Oxydia nimbata	2017-10-25	Caldas	Manizales	Manizales,vereda el Aguila, quebrada la Caracola
LEFIJ9995-19	LMR_Geo379	BOLD:AAM2716	Ennominae	Nephodia	Nephodia sp	2017-10-26	Caldas	Manizales	Manizales,vereda el Aguila, quebrada la Caracola
LEFIJ9996-19	LMR_Geo380	BOLD:AAE0992	Ennominae	Lomographa	Lomographa nr tributaria	2017-10-27	Caldas	Manizales	Manizales,vereda el Aguila, quebrada la Caracola
